# Supplementary material for: Vaccination Patterns and Determinants of Influenza and Pneumococcal Vaccines Among COPD Patients in Shanghai, China: A Comparative Analysis of Differing Funding Strategies
Source: Vaccines (Basel). 2025 Oct 30;13(11):1119. doi: 10.3390/vaccines13111119 (PMC12656854; doi:10.3390/vaccines13111119)
Supplement: Supplementary file 1 [file vaccines-13-01119-s001.zip]

Archive with 1 entries (1 files):
- vaccines-3930658-supplementary.pdf
